# Supplementary material for: Chinese Consumers’ Heterogeneous Preferences for the Front-of-Package Labeling on Fresh Pork: A Choice Experiment Approach
Source: Foods. 2022 Sep 19;11(18):2929. doi: 10.3390/foods11182929 (PMC9498404; doi:10.3390/foods11182929)
Supplement: Supplementary file 1 [file foods-11-02929-s001.zip]

Archive with 1 entries (1 files):
- foods-1892931-supplementary.pdf
